# Supplementary material for: Serological Detection of Ovine Gammaherpesvirus 2 Antibodies in Dairy Farms from Southern Brazil
Source: Microorganisms. 2024 Dec 19;12(12):2629. doi: 10.3390/microorganisms12122629 (PMC11676213; doi:10.3390/microorganisms12122629)
Supplement: Supplementary file 1 [file microorganisms-12-02629-s001.zip]

Archive with 1 entries (1 files):
- microorganisms-3234370-supplementary.pdf
